# Supplementary material for: Predictive Risk Mapping of Schistosomiasis in Madagascar Using Ecological Niche Modeling and Precision Mapping
Source: Trop Med Infect Dis. 2022 Jan 19;7(2):15. doi: 10.3390/tropicalmed7020015 (PMC8876685; doi:10.3390/tropicalmed7020015)
Supplement: Supplementary file 1 [file tropicalmed-07-00015-s001.zip]

Archive with 1 entries (1 files):
- tropicalmed-1518201-supplementary.pdf
